# Supplementary material for: SPOP Deregulation Improves the Radiation Response of Prostate Cancer Models by Impairing DNA Damage Repair
Source: Cancers (Basel). 2020 Jun 4;12(6):1462. doi: 10.3390/cancers12061462 (PMC7352729; doi:10.3390/cancers12061462)
Supplement: Supplementary file 1 [file cancers-12-01462-s001.zip]

Archive with 6 entries (4 files):
- cancers-783382-suppl.-proofs/
- cancers-783382-suppl.-proofs/Supplementary Table 1.pdf
- cancers-783382-suppl.-proofs/Supplementary_Figure S1.pdf
- cancers-783382-suppl.-proofs/__MACOSX/
- cancers-783382-suppl.-proofs/__MACOSX/._Supplementary Table 1.pdf
- cancers-783382-suppl.-proofs/__MACOSX/._Supplementary_Figure S2.pdf
